# Supplementary material for: Conversion of Organic Dyes into Pigments: Extraction of Flavonoids from Blackberries (Rubus ulmifolius) and Stabilization
Source: Molecules. 2021 Oct 17;26(20):6278. doi: 10.3390/molecules26206278 (PMC8538118; doi:10.3390/molecules26206278)
Supplement: Supplementary file 1 [file molecules-26-06278-s001.zip]

Archive with 1 entries (1 files):
- molecules-1405488-supplementary.pdf
